# Supplementary material for: Social Networks as a Tool for Evidence-Based Health Education: Umbrella Review
Source: Nurs Rep. 2024 Sep 6;14(3):2266–82. doi: 10.3390/nursrep14030168 (PMC11417878; doi:10.3390/nursrep14030168)
Supplement: Supplementary file 1 [file nursrep-14-00168-s001.zip]

Archive with 1 entries (1 files):
- nursrep-3112200 Supplementary.pdf
